# Supplementary material for: Molecular Evolution and Expression Divergence of HMT Gene Family in Plants
Source: Int J Mol Sci. 2018 Apr 20;19(4):1248. doi: 10.3390/ijms19041248 (PMC5979542; doi:10.3390/ijms19041248)
Supplement: Supplementary file 1 [file ijms-19-01248-s001.zip]

Archive with 3 entries (3 files):
- Additional file 2.rtf
- Additional file 3.pptx
- Additional file 1.xlsx
