# Supplementary material for: Molecular Evolution and Expression Divergence of HMT Gene Family in Plants
Source: Int J Mol Sci. 2018 Apr 20;19(4):1248. doi: 10.3390/ijms19041248 (PMC5979542; doi:10.3390/ijms19041248)
Supplement: Supplementary file 1 [file ijms-19-01248-s001.zip › Additional file 1.xlsx]

## Sheet: Table S1
Table S1. List of HMT sequences used in this study.
Gene name	Accession number	other name	Database
GREEN PLANTS
Eudicots (12)
Arabidopsis thaliana			Phytozome
AthHMT1	AT3G25900.1 CDS	AtHMT1
AthHMT2	AT3G63250.1 CDS	AtHMT2
AthHMT3	AT3G22740.1 CDS	AtHMT3
Brassica rapa			Phytozome
BraHMT1	Brara.D00015.1 CDS
BraHMT2	Brara.E01993.1 CDS
BraHMT3	Brara.F03307.1 CDS
BraHMT4	Brara.I04378.1 CDS
Glycine max			Phytozome
GmaHMT1	Glyma.19G158800.1 CDS
GmaHMT2	Glyma.03G156500.1 CDS
GmaHMT3	Glyma.20G148900.1 CDS
GmaHMT4	Glyma.08G261200.1 CDS
Malus domestica			Phytozome
MdoHMT1	MDP0000321382 CDS
MdoHMT2	MDP0000168908 CDS
MdoHMT3	MDP0000264701 CDS
MdoHMT4	MDP0000590110 CDS
Medicago truncatula			Phytozome
MtrHMT1	Medtr7g095280.1 CDS
MtrHMT2	Medtr5g056640.1 CDS
MtrHMT3	Medtr1g103290.1 CDS
Solanum lycopersicum			Phytozome
SlyHMT1	Solyc09g082460.2.1 CDS
SlyHMT2	Solyc09g065520.2.1 CDS
Vitis vinifera			Phytozome
VviHMT1	GSVIVT01001192001 CDS
VviHMT2	GSVIVT01011899001 CDS
VviHMT3	GSVIVT01018019001 CDS
Phaseolus vulgaris			Phytozome
PvuHMT1	Phvul.003G036100.1 CDS
PvuHMT2	Phvul.007G060300.1 CDS
PvuHMT3	Phvul.001G153900.1 CDS
Theobroma cacao			Phytozome
TcaHMT1	Thecc1EG009906t1 CDS
TcaHMT2	Thecc1EG004302t1 CDS
TcaHMT3	Thecc1EG020674t1 CDS
Brassica oleracea capitatan			Phytozome
BolHMT1	Bol044630
BolHMT2	Bol014463
BolHMT3	Bol042769
BolHMT4	Bol011986	SMT
Astragalus bisulcatus			NCBI
AbiHMT	AJ131433.1
Aquilegia coerulea			Phytozome
AcoHMT1	Aqcoe2G350400.1 CDS
AcoHMT2	Aqcoe5G050000.1 CDS
AcoHMT3	Aqcoe3G401300.1 CDS
Monocots (7)
Oryza sativa			Phytozome
OsaHMT1	LOC_Os10g28630.1 CDS
OsaHMT2	LOC_Os01g56610.1 CDS
OsaHMT3	LOC_Os03g12110.1 CDS
OsaHMT4	LOC_Os12g41390.1 CDS
Zea mays			Phytozome
ZmaHMT1	GRMZM2G117240_T01 CDS
ZmaHMT2	GRMZM2G039166_T01 CDS
ZmaHMT3	GRMZM2G152470_T01 CDS
ZmaHMT4	GRMZM6G310687_T01 CDS
Brachypodium distachyon			Phytozome
BdiHMT1	Bradi1g69627.2 CDS
BdiHMT2	Bradi4g02350.1 CDS
BdiHMT3	Bradi2g51410.1 CDS
Sorghum bicolor			Phytozome
SbiHMT1	Sobic.001G453100.1 CDS
SbiHMT2	Sobic.008G161700.1 CDS
SbiHMT3	Sobic.003G312300.2 CDS
Musa acuminata			Phytozome
MacHMT1	MacGSMUA_Achr1T22390_001 CDS
MacHMT2	MacGSMUA_Achr8T20450_001 CDS
MacHMT3	MacGSMUA_Achr6T29850_001 CDS
MacHMT4	MacGSMUA_Achr8T04550_001 CDS
Spirodela polyrhiza			Phytozome
SpoHMT1	Spipo15G0032100
SpoHMT2	Spipo9G0003900
Zostera marina			Phytozome
ZomHMT	Zosma10g00680.1
Basal angiosperms (1)
Amborella trichopoda			Congiene
AtrHMT1	scaffold00002.644;
AtrHMT2	scaffold00156.44;
Gymnosperms (2)
Picea abies			Congiene
PabHMT1	MA_7286g0010
PabHMT2	MA_10430820g0010
Pinus taeda			Congiene
PtaHMT1	PITA_000010352-RA
PtaHMT2	PITA_000029306-RA
Basal plants (4)
Selaginella moellendorffii			Phytozome
SmoHMT1	Smo168384 CDS
SmoHMT2	Smo88753 CDS
Sphagnum fallax			Phytozome
SfaHMT1	Sphfalx0029s0087.1 CDS
SfaHMT2	Sphfalx0089s0027.1 CDS
Marchantia polymorpha			Phytozome
MpoHMT	Mapoly0003s0301
Physcomitrella patens			Phytozome
PpaHMT1	Pp3c24_8340V3.1 CDS
PpaHMT2	Pp3c23_9570V3.1 CDS
PpaHMT3	Pp3c8_6230V3.1 CDS
Chlorophyta (2)
Chlamydomonas reinhardtii (Chlorophyta)			Phytozome
CreHMT	Cre10.g455650.t1.2 CDS
Volvox carteri			Phytozome
VcaHMT	Vocar.0030s0129.1 CDS
Prokaryote (1)
Escherichia coli
EcoHMT	NC_010558.1	mmuM	NCBI

## Sheet: Table S2
Table S2. Distribution of HMTgenes in different classes
Species	HMT genes
	Number	Outgroups	Class 1	Class 2	Nomenclature
Arabidopsis thaliana	3	0	2	1	AthHMT
Brassica rapa	4	0	3	1	BraHMT
Glycine max	4	0	3	1	GmaHMT
Malus domestica	4	0	3	1	MdoHMT
Medicago truncatula	3	0	2	1	MtrHMT
Solanum lycopersicum	2	0	2	0	SlyHMT
Vitis vinifera	3	0	2	1	VviHMT
Phaseolus vulgaris	3	0	2	1	PvuHMT
Theobroma cacao	3	0	2	1	TcaHMT
Brassica oleracea capitatan	4	0	3	1	BolHMT
Astragalus bisulcatus	1	0	1	0	AbiHMT
Aquilegia coerulea	3	0	2	1	AcoHMT
Oryza sativa	4	0	3	1	OsaHMT
Zea mays	4	0	3	1	ZmaHMT
Brachypodium distachyon	3	0	2	1	BdiHMT
Sorghum bicolor	3	0	2	1	SbiHMT
Musa acuminata	4	0	3	1	MacHMT
Marchantia polymorpha	1	0	0	1	MpoHMT
Spirodela polyrhiza	2	0	1	1	SpoHMT
Zostera marina	1	0	1	0	ZomHMT
Amborella trichopoda	2	0	1	1	AtrHMT
Picea abies	2	0	1	1	PabHMT
Pinus taeda	2	0	1	1	PtaHMT
Selaginella moellendorffii	2	0	0	2	SmoHMT
Physcomitrella patens	3	0	0	3	PpaHMT
Sphagnum fallax	2	0	0	2	SfaHMT
Chlamydomonas reinhardtii	1	1	0	0	CreHMT
Volvox carteri	1	1	0	0	VcaHMT
Escherichia coli	1	1	0	0	EcoHMT
29	75	3	45	27

## Sheet: Table S3
Table S3. Size variations of exons and introns in HMT genes.
Clade		Gene	exon1	intron1	exon2	intron2	exon3	intron3	exon4	intron4	exon5	intron5	exon6	intron6	exon7	intron7	exon8	intron8	exon9	intron9	exon10	intron10	exon11
Class 1	Class1-D1	GmaHMT1	156	265	57	95	234	645	129	720	204	551	72	1015	150
		GmaHMT2	156	280	57	92	234	658	114	766	156	634	72	1062	54
		PvuHMT3	156	257	57	79	222	403	129	1002	204	468	72	1618	165
		AbiHMT
		MtrHMT1	165	855	57	450	231	411	129	280	204	533	72	2079	165
		SlyHMT2	189	1858	57	127	231	479	129	260	204	4187	72	1001	150
		VviHMT1	177	1469	57	85	99	51	81	429	129	320	204	840	72	3846	168
		TcaHMT2	180	1117	57	94	231	173	129	220	204	460	72	149	36	430	162
		MdoHMT3	54	145	120	2024	105	1382	207	532	57	75	233	281	130	327	204	339	72	171	162
		MdoHMT4	289	617	122	188	210	186	100	402	199	1780	206	654	254	289	130	263	204	258	72	239	165
		AthHMT2	168	493	57	88	222	171	129	110	204	73	72	76	150
		BraHMT4	183	407	57	69	234	90	129	73	72	81	72	84	162
		BolHMT1	313	89	122	67	216	1247	171	392	57	63	232	99	129	73	204	80	72	84	162
		BraHMT1	183	445	57	77	213	90	129	102	204	86	72	97	180
		BolHMT2	144	498	57	79	345	68	204	95	72	85	180
		AcoHMT1	177	377	57	110	234	826	129	363	204	206	72	430	162
	Class1-D2	AcoHMT2	192	688	57	102	234	122	129	173	204	461	72	256	174
		VviHMT3	177	1374	57	111	207	514	129	480	204	306	72	406	147
		SlyHMT1	171	36	57	728	234	2115	129	102	204	102	72	110	153	111	117
		AthHMT3	180	807	57	125	228	127	129	238	204	89	72	81	174
		BraHMT2	183	761	57	132	228	716	129	223	204	96	72	80	171
		BolSMT	183	774	57	133	228	83	129	223	204	96	72	80	171
		TcaHMT3	177	1067	285	133	129	248	204	162	72	77	171
		MdoHMT2	7	65	65	891	57	124	191	191	130	200	204	93	72	727	171
		MtrHMT3	147	1712	57	81	228	117	129	88	204	210	72	539	159
		GmaHMT3	177	2432	57	80	228	265	129	209	204	252	75	379	159
		PvuHMT2	180	2180	57	80	228	191	129	238	204	533	72	394	159
	Class1-M	MacHMT2	177	6939	57	73	219	76	129	1253	204	873	72	657	138
		MacHMT3	177	2097	57	79	219	81	129	823	204	5185（含有N）	72	724	168
		BdiHMT2	201	1437	57	81	207	79	129	102	204	116	72	396	153
		OsaHMT4	198	1234	57	80	201	80	129	100	204	171	72	290	168
		ZmaHMT1	180	1473	57	77	207	91	129	92	204	207	72	177	171
		SbiHMT2	180	1111	57	84	207	86	129	89	204	159	72	537	147
		ZmaHMT3	180	1057	57	83	207	80	129	90	204	196	72	575	168
		OsaHMT1	177	690	57	83	228	145	129	447	204	75	72	269	141
		MacHMT4	110	143	37	134	57	75	230	101	130	917	204	208	72	549	207
		ZomHMT	186	203	261	97	129	100	204	74	72	89	135
		ZmaHMT2	183	103	57	150	207	80	129	88	204	82	72	111	177
		SbiHMT3	174	150	357	98	204	116	72	138	183
		BdiHMT3	183	151	57	89	234	100	129	72	204	92	72	101	204
		OsaHMT2	183	89	57	94	222	83	325	113	201
		SpoHMT1	165	321	57	385	207	99	132	360	204	94	72	815	153
	Class1-Basal	AtrHMT1	162	1148	57	118	234	104	132	1702	207	480	72	1302	198
		PabHMT2	60	5493	57	123	234	155	129	10675	204	517	99
		PtaHMT1
Class 2	Class2-D	AcoHMT3	183	93	57	700	207	137	129	292	204	116	72	93	144
		TcaHMT1	171	215	57	676	207	106	129	870	204	139	72	87	144
		VviHMT2	165	118	57	823	207	162	129	1056	204	143	72	92	144
		AthHMT1	171	266	57	191	207	110	334	83	72	90	141
		BraHMT3	171	185	57	493	207	72	334	78	72	109	141
		BolHMT3	171	191	57	494	207	83	490	101	141
		MdoHMT1	174	121	57	191	207	90	129	93	204	70	90	92	147
		MtrHMT2	168	436	57	1425	207	96	129	673	204	97	72	186	144
		GmaHMT4	159	305	57	629	207	115	129	1666	204	1317	72	105	144
		PvuHMT1	168	109	57	805	207	116	129	2025	204	73	72	114	144
	Class2-M	MacHMT1	165	2885	57	1890	198	881	129	4572	204	121	72	1427	144
		ZmaHMT4	61	100	92	913	57	130	206	145	130	116	204	125	72	81	147
		SbiHMT1	153	1385	57	130	207	130	129	114	204	84	72	82	150
		OsaHMT3	156	885	57	105	207	120	129	127	204	110	72	173	165
		BdiHMT1	156	744	57	111	207	80	129	75	234	81	72	97	180
		SpoHMT2	180	3907	57	84	234	95	132	674	204	993	72	156	129	170	26
	Class2-Basal	MpoHMT	195	723	57	308	225	249	129	174	204	131	72	243	156
		SmoHMT2	177	105	57	287	207	55	129	59	204	47	84	53	123
		SfaHMT1	204	2102	57	156	225	332	129	154	204	401	72	417	162
		SfaHMT2	195	363	57	200	225	170	129	195	204	295	72	246	258
		PpaHMT2	204	517	57	265	225	331	129	355	204	186	72	541	162
		PpaHMT1	186	507	57	169	225	190	129	282	204	260	72	437	162
		PpaHMT3	204	324	57	248	225	251	129	277	204	229	72	464	162
		SmoHMT1	165	57	57	67	225	58	129	52	204	52	72	55	138
		AtrHMT2	156	1761	57	213	225	107	132	3239	204	144	72	1818	144
		PabHMT1	63	477	212	168	225	5804	204	158	72	75	144
		PtaHMT2
Outgroups		CreHMT	187	255	612	280	557
		VcaHMT	208	210	1028
		EcoHMT	930

## Sheet: Table S4
Table S4. Parameter Estimates, Ln L Values and LRTs of Codon-Substitution Evolutionary Models.
Foreground	Model	P	Parameter estimates (Frequency, ƒ					ln L	BEB (>95%)
			and ω values
Class 1	One-ratio model 0 (M0) (ω0 = ω1)	146	ω0 = ω1=0.10					-17477.5	NA
	Two-ratio model 2 (M2#1) (ω0, ω1)	147	ω0 = 0.16; ω1=0.09					-46136	NA
	Model A null (ω2 = 1)	148	1					-44961.5	NA
	Model A (0<ω0<1)	149	Site class	0	1	2a	2b	-44957.1	-
			ƒ	0.68	0.28	0.03	0.01
			ω0	0.11	1	0.11	1
			ω1	0.11	1	Inf	Inf
LRT for Assymmetric Sequence Evolution: One-ratio model 0 (ω 0 = ω 1) vs two-ratio model 2 (ω 0, ω 1) 2ΔLn L= 57317.04; df = 1; P < 0.001.
LRT for positive selection: Model A null (ω2=1) vs. Model A (0< ω0<1) 2ΔLn L = 4.36; df= 1; P < 0.05.
Foreground	Model	P	Parameter estimates (Frequency, ƒ					ln L	BEB (>95%)
			and ω values
Class 2	One-ratio model 0 (ω0 = ω1)	146	ω0 = ω1=0.10					-17477.5	NA
	Two-ratio model 2 (M2#2) (ω0, ω1)	147	ω0 = 0.16; ω1= 0.08					-46136.1	NA
	Model A null (ω2= 1)	148	1					-44961	NA
	Model A (0<ω0<1)	149	Site class	0	1	2a	2b	-44953.8	97
			ƒ	0.68	0.28	0.03	0.01
			ω0	0.11	1	538.39	538.39
			ω1	0.11	1	19.1	19.1
LRT for Assymmetric Sequence Evolution: One-ratio model 0 (ω 0 = ω 1) vs two-ratio model 2 (ω 0, ω 1) 2ΔLn L= 57317.3; df = 1; P < 0.001.
LRT for positive selection: Model A null (ω2=1) vs. Model A (0< ω0<1) 2ΔLn L =7.21; df = 1; P < 0.01.

## Sheet: Table S5
Table S5. List of type I functional divergence sites in plants HMT functional diversification.
Functional Divergence (Type I) between Class 1 and Class 2
MSA	Ecoli	2ary Structure	Class 1	class 2	AthHMT1	AthHMT2	AthHMT3
44	24	α’2	AGS	A	28 A	A	A
127*	104	α2	DE	DESA	108 E	D	N
245*	142	loop between α’6 and α3	TS	TSN	153 S	T	S
351*	230	loop between β6 and α6	T	TAS	242 A	T	T
356	235	α6	I	IMV	247 I	I	I
435	252	β7	IVA	VC	264 V	V	V
Functional Divergence (Type I) Class1-D and Class2-D
MSA	Ecoli	2ary Structure	Class 1	class 1	AthHMT1	AthHMT2	AthHMT3
75	53	α1	RHT	KRQ	56 K	H	T
120*	97	α2	EHK	KRDET	101 E	E	E
186*	114	loop between α2 and β3	KRQ	Y	122 Y	K	R
245	142	loop between α’6 and α3	TS	TSN	153 S	T	S
261	157	α3	VI	V	167 V	V	I
325*	209	α5	LIV	F	221 F	I	V
351*	230	loop between β6 and α6	T	TAS	242 A	T	T
356*	235	α6	I	IMV	247 I	I	I
393*	249	loop between α6 and β7	P	APL	261 A	P	P
435*	252	β7	IVA	VC	264 V	V	V
445	261	loop between β7 and α7	AG	GPA	274 G	A	G
MSA (Multiple Sequence Alignment, Dataset 1 ). For positive selection sites, posterior
probabilities (PP) > 95% (> 99%, indicated with asterisks) are shown.
For functinal divergence sites, posterior probabilities (PP) > 50% (> 67%, indicated with
asterisks) are shown. The arrangement of positive selection and functional divergence sites
in E. coli EcoCoq1 secondary structures (h=alpha helix) and structural/functional domains
(I, II, III, IV, V, VI, VII supplementary Figure 1 ) are indicated.
The sites were marked in red were 25% of top-ranked in ET

## Sheet: Table S6
Table S6 Analysis of the motifs in the promoters of AthHMTs
Groups	Motifs		Genes (Number)
	Function	Name	AthHMT1	AthHMT2	AthHMT3
Group1	involved in light responsiveness	3-AF1 binding site			1
		AE-box	1
		ATC-motif			1
		ATCT-motif	1
		Box 4	1
		Box I	3		1
		CATT-motif			3
		G-Box		1	2
		G-box		4	4
		GA-motif		1
		GAG-motif		3
		GATT-motif		1
		GATA-motif	1		1
		Gap-box			1
		I-box	2
		LAMP-element		1	1
		MRE			1
		TCCC-motif		1
		TCT-motif	2
	involved in circadian control	circadian		1	2
Group2	conferring high transcription levels	5UTR Py-rich stretch	1	1
	enhancer	TA-rich region	6		1
	cis-acting regulatory element	OBP-1 site			1
	required for endosperm expression	Skn-1_motif	3	3	4
	involved in endosperm expression	GCN4_motif	1
Group3	MYBHv1 binding site	CCAAT-box	1	1
	MYB Binding Site	MBS			1
	protein binding site	Box III	1		1
Group4	ethylene-responsive element	ERE	1
	involved in ABA and VP1 responsiveness	CE3	1
	involved in the MeJA-responsiveness	CGTCA-motif	3
	fungal elicitor responsive element	Box-W1	2		2
	involved in defense and stress responsiveness	TC-rich repeats	4
	auxin-responsive element	TGA-element	1
	involved in the MeJA-responsiveness	TGACG-motif	3	1
	involved in heat stress responsiveness	HSE	3		2
	gibberellin-responsive element	GARE-motif		2	1
	involved in salicylic acid responsiveness	TCA-element		1	2
	low-temperature responsiveness	LTR		2
	elicitor-responsive element	EIRE			1
	maximal elicitor-mediated activation (2copies)	AT-rich sequence			1
	involved in the abscisic acid responsiveness	ABRE			2
	essential for the anaerobic induction	ARE			2
			18	6	13
